# Supplementary material for: Developing and enhancing biodiversity monitoring programmes: a collaborative assessment of priorities
Source: J Appl Ecol. 2015 Apr 2;52(3):686–95. doi: 10.1111/1365-2664.12423 (PMC5008152; doi:10.1111/1365-2664.12423)
Supplement: Supplementary file 2 — Appendix S5. The dataset comprising, for each respondent, the ranks of the attributes that were considered to be the 10 greatest needs or opportunities for developing existing biodiversity monitoring programmes in the UK. [file JPE-52-686-s002.csv]

invited.participant	author	group	frequency.of.reporting	category.full	standardised.protocols	suitable.field.sampling	more.contributors	identification.guides	national.coordination	improved.data.entry	better.quality.assurance	feedback.to.participants	more.specialists	new.statistics	volunteer.retention	volunteer.training	analytical.expertise	report.over.time	scientific.sampling.design	simple.reporting.for.all	dissemination.of.results	sharing.best.practice	indicator.species	better.spatial.coverage	supplementary.data	important.species.focus	important.location.focus	capturing.data.in.field	report.annually
1	0	all		governmental.organisation	10	0	0	0	7	0	0	0	5	0	0	2	4	6	9	8	1	0	0	0	0	3	0	0	0
1	1	all		non.governmental.organisation	10	0	2	0	6	9	0	0	0	0	1	0	0	7	0	3	5	4	0	0	8	0	0	0	0
1	1	all		governmental.organisation	5	0	0	8	0	0	7	0	0	10	0	0	0	2	0	0	1	0	0	3	4	6	0	9	0
1	0	all		governmental.organisation	10	7	9	0	8	2	1	0	0	0	0	5	0	0	0	3	4	0	0	0	0	6	0	0	0
1	0	all		governmental.organisation	10	6	9	0	7	0	0	5	8	0	0	4	0	0	0	2	3	0	0	0	0	0	0	1	0
1	0	invertebrate	none	recording.scheme.society	0	0	9	4	0	5	0	2	6	0	10	7	0	0	0	0	3	1	0	8	0	0	0	0	0
0	1	all		non.governmental.organisation	2	0	0	0	0	3	0	4	0	0	10	0	6	5	0	7	1	9	0	8	0	0	0	0	0
1	1			non.governmental.organisation	9	1	8	0	2	0	7	6	0	0	0	5	0	3	10	0	4	0	0	0	0	0	0	0	0
1	0	vertebrate	none	non.governmental.organisation	0	0	5	0	0	0	0	7	0	0	4	0	0	9	0	0	10	6	0	3	8	0	0	2	0
1	1	invertebrate	less.than.annual	recording.scheme.society	0	0	0	8	0	0	6	4	7	0	9	10	0	2	0	5	1	3	0	0	0	0	0	0	0
0	0	vertebrate	annual	recording.scheme.society	9	7	0	0	0	10	8	3	0	2	5	0	0	0	1	6	4	0	0	0	0	0	0	0	0
0	0	vertebrate	less.than.annual	recording.scheme.society	4	0	0	10	0	9	8	0	6	0	1	0	0	0	0	7	3	0	0	0	5	0	0	2	0
0	0	all		other	10	9	0	0	2	0	3	1	7	5	0	0	0	0	0	0	4	8	0	6	0	0	0	0	0
0	0	vertebrate	less.than.annual	non.governmental.organisation	2	0	8	6	0	0	0	0	0	0	4	0	3	7	0	10	9	0	0	5	0	0	0	0	0
0	0	vertebrate	less.than.annual	non.governmental.organisation	0	0	0	0	10	0	4	0	0	0	0	3	1	5	0	9	7	2	6	8	0	0	0	0	0
1	0	bryophyte.lichen.fungi	none	recording.scheme.society	0	0	0	3	0	8	0	0	10	0	0	9	0	0	4	0	5	0	7	0	6	0	0	0	0
1	0	bryophyte.lichen.fungi	none	recording.scheme.society	5	0	0	0	6	0	0	7	10	8	0	0	0	3	0	0	4	9	0	2	1	0	0	0	0
1	0	vertebrate	annual	non.governmental.organisation	5	6	0	0	0	8	3	0	0	0	7	9	0	0	4	0	2	1	0	10	0	0	0	0	0
0	0	all		non.governmental.organisation	0	0	0	0	7	3	0	0	8	0	10	5	9	1	0	0	0	0	0	6	4	0	0	2	0
0	0	vertebrate	less.than.annual	recording.scheme.society	2	0	10	7	0	3	5	0	0	0	8	9	0	0	0	6	0	0	0	0	0	0	1	4	0
0	0			none	4	0	0	0	0	0	10	8	7	9	0	0	0	3	0	0	6	1	5	2	0	0	0	0	0
1	1	invertebrate	annual	non.governmental.organisation	0	8	10	9	4	5	0	1	0	2	0	7	0	0	6	0	0	0	0	0	0	0	0	3	0
0	0	all		recording.scheme.society	0	0	8	4	10	0	2	3	6	0	9	7	0	0	0	0	0	0	0	5	0	0	0	0	0
0	0	vertebrate	less.than.annual	recording.scheme.society	6	0	5	4	0	0	9	7	3	0	8	2	0	0	0	1	0	0	0	10	0	0	0	0	0
1	1	plant	less.than.annual	recording.scheme.society	9	0	0	6	0	5	0	0	0	0	7	8	4	1	0	10	3	0	0	2	0	0	0	0	0
0	0	all		governmental.organisation	0	2	0	0	4	9	0	8	0	0	6	5	0	0	0	10	0	7	0	1	3	0	0	0	0
1	1	plant	less.than.annual	recording.scheme.society	8	4	9	0	0	0	0	5	1	0	2	3	6	7	0	10	0	0	0	0	0	0	0	0	0
1	1	plant	less.than.annual	recording.scheme.society	6	0	1	8	0	4	0	0	0	0	9	10	0	3	0	0	7	2	5	0	0	0	0	0	0
0	0	all		governmental.organisation	0	0	8	1	0	0	0	0	10	7	3	0	0	2	0	0	0	0	6	9	4	5	0	0	0
0	0	vertebrate	less.than.annual	recording.scheme.society	0	9	0	0	0	0	0	0	10	2	7	8	4	3	1	0	0	5	0	6	0	0	0	0	0
1	0	all		governmental.organisation	0	0	0	0	0	0	0	1	3	7	10	4	9	6	0	0	2	8	0	5	0	0	0	0	0
0	0	vertebrate	less.than.annual	recording.scheme.society	0	0	0	6	3	0	0	9	0	2	10	8	0	0	0	0	7	4	0	5	0	0	0	0	1
0	0	vertebrate	annual	non.governmental.organisation	5	0	7	10	6	8	0	0	3	0	0	0	0	9	0	0	0	0	0	0	0	4	0	0	0
0	0	all		non.governmental.organisation	9	0	0	0	10	7	0	1	4	0	2	0	0	6	0	3	0	0	0	5	0	0	0	8	0
0	0	all		non.governmental.organisation	10	8	0	0	0	3	0	0	0	0	0	2	0	0	0	9	0	0	6	1	4	5	0	0	7
0	0	all		governmental.organisation	10	0	0	0	3	8	4	7	5	2	0	0	6	0	0	0	0	0	0	9	0	0	0	0	1
0	0	all		non.governmental.organisation	0	0	9	0	2	0	0	0	0	0	10	8	0	0	0	5	6	3	7	0	0	4	0	1	0
0	0	all		non.governmental.organisation	5	0	8	6	2	9	0	0	3	0	7	1	0	10	0	0	0	4	0	0	0	0	0	0	0
0	0	plant	less.than.annual	recording.scheme.society	2	0	0	6	0	0	0	4	10	3	5	1	8	7	0	0	0	0	0	9	0	0	0	0	0
0	0	all		none	0	5	0	7	0	0	0	9	8	0	6	2	1	0	3	0	10	4	0	0	0	0	0	0	0
0	0			none	9	0	1	0	10	5	8	3	0	0	6	0	0	0	0	0	7	4	0	0	0	0	0	2	0
0	0	all		non.governmental.organisation	2	0	5	0	3	10	0	7	8	0	6	4	0	9	0	1	0	0	0	0	0	0	0	0	0
0	0	all		other	7	0	0	6	0	0	3	8	9	0	10	5	0	2	0	0	0	1	0	4	0	0	0	0	0
0	0	all		recording.scheme.society	0	0	0	0	0	0	0	4	10	6	8	0	3	7	9	0	0	1	0	5	0	0	0	2	0
0	0	all		non.governmental.organisation	9	8	0	0	7	10	0	0	0	0	3	0	0	0	0	1	0	6	0	4	5	0	0	2	0
0	0	all		other	10	0	0	0	5	0	8	0	0	0	0	4	6	3	9	7	2	0	0	0	1	0	0	0	0
0	0	all		governmental.organisation	8	0	5	7	0	1	3	0	0	0	0	4	2	0	10	6	0	0	9	0	0	0	0	0	0
0	0	all		non.governmental.organisation	5	9	0	0	0	6	0	0	0	1	0	4	10	7	0	0	0	3	0	0	0	0	2	8	0
0	0	all		governmental.organisation	0	0	0	2	9	5	0	0	0	4	0	0	0	8	0	0	10	3	0	0	1	6	0	7	0
1	1	vertebrate	less.than.annual	recording.scheme.society	0	0	6	0	10	2	0	7	0	9	0	0	8	3	0	5	0	1	0	0	4	0	0	0	0
1	0	all		governmental.organisation	0	4	0	2	0	0	3	0	6	9	0	5	8	10	0	0	0	1	0	7	0	0	0	0	0
0	0	all		non.governmental.organisation	2	0	0	0	0	0	0	0	10	1	5	8	0	4	0	0	0	6	7	9	3	0	0	0	0
0	0	all		non.governmental.organisation	10	8	0	0	0	1	0	0	0	3	7	5	0	4	9	0	0	0	6	0	2	0	0	0	0
1	1	invertebrate	less.than.annual	non.governmental.organisation	0	0	0	0	4	7	3	8	0	0	9	10	6	0	0	0	5	0	0	2	0	0	0	0	0
1	1	all		governmental.organisation	10	0	0	0	6	5	0	0	3	9	0	4	2	1	0	0	0	0	0	0	0	8	0	7	0
1	0	plant	less.than.annual	recording.scheme.society	8	7	0	0	3	0	0	4	0	5	0	2	6	9	10	0	0	0	0	1	0	0	0	0	0
1	1	all		non.governmental.organisation	7	0	10	0	0	3	0	0	0	6	8	9	0	5	0	0	0	4	0	0	0	2	0	1	0
0	0	all		non.governmental.organisation	0	0	5	10	0	0	0	0	9	0	6	2	0	7	0	3	8	4	1	0	0	0	0	0	0
0	0	all		none	6	5	0	7	0	0	0	0	3	0	9	8	0	1	0	0	0	4	0	10	2	0	0	0	0
0	0	bryophyte.lichen.fungi	none	recording.scheme.society	9	0	0	6	0	7	0	3	5	0	0	1	0	0	0	0	8	10	0	4	2	0	0	0	0
0	0	bryophyte.lichen.fungi	none	recording.scheme.society	0	0	6	1	9	8	0	0	10	0	7	5	0	0	0	0	0	4	0	0	3	0	0	2	0
1	1	all		governmental.organisation	0	6	0	0	0	7	0	0	0	2	4	5	3	9	10	0	0	0	0	8	1	0	0	0	0
0	0	plant	less.than.annual	non.governmental.organisation	0	0	0	8	0	6	1	0	9	0	5	3	0	10	0	2	0	0	0	4	0	0	0	7	0
0	0	all		governmental.organisation	10	0	0	0	0	6	0	0	8	0	2	0	1	0	9	7	5	0	0	3	0	0	0	0	4
0	0	vertebrate	annual	recording.scheme.society	0	0	8	0	1	9	0	0	5	0	10	2	0	3	0	7	0	6	0	4	0	0	0	0	0
0	0			none	0	0	3	4	0	8	0	0	1	0	5	6	0	0	0	7	2	9	0	0	10	0	0	0	0
0	0	invertebrate	less.than.annual	recording.scheme.society	0	0	1	6	0	0	0	4	2	0	7	5	0	3	0	0	0	0	0	0	8	10	9	0	0
0	0			other	1	5	9	0	3	0	8	0	10	0	0	7	0	0	0	0	0	4	0	6	2	0	0	0	0
0	0			none	0	0	0	5	0	0	0	0	9	0	8	6	0	0	0	0	0	0	0	10	0	0	0	7	0
0	0	bryophyte.lichen.fungi	none	recording.scheme.society	0	0	10	0	1	0	0	0	7	0	9	8	0	0	0	0	0	0	2	6	3	4	5	0	0
0	0	bryophyte.lichen.fungi	none	recording.scheme.society	0	0	10	0	0	5	0	3	8	0	7	0	0	4	0	6	2	0	0	9	0	1	0	0	0
0	0	bryophyte.lichen.fungi	none	recording.scheme.society	0	0	8	3	5	4	0	9	10	0	0	6	0	0	0	0	2	0	0	7	0	0	1	0	0
0	0	all		other	0	0	0	5	10	9	0	0	2	0	7	8	6	0	3	0	4	0	0	0	1	0	0	0	0
0	0	bryophyte.lichen.fungi	none	recording.scheme.society	0	0	0	5	0	6	7	3	10	4	0	9	0	1	0	0	0	0	0	2	8	0	0	0	0
0	0	bryophyte.lichen.fungi	none	recording.scheme.society	7	9	0	0	6	4	0	3	8	0	0	5	0	0	0	0	0	0	10	0	0	0	0	0	2
0	0	bryophyte.lichen.fungi	none	recording.scheme.society	1	0	0	10	4	6	7	0	8	2	0	0	0	5	0	0	0	0	3	0	0	9	0	0	0
1	0	bryophyte.lichen.fungi	none	recording.scheme.society	0	0	9	0	2	10	7	5	8	0	0	6	0	0	0	4	0	0	3	0	0	0	0	1	0
0	0	invertebrate	less.than.annual	recording.scheme.society	0	0	7	0	1	0	0	4	10	0	9	8	0	3	0	0	2	5	0	6	0	0	0	0	0
0	0	all		governmental.organisation	0	0	9	0	4	10	0	7	0	0	0	5	0	0	0	2	3	0	1	8	6	0	0	0	0
1	0	bryophyte.lichen.fungi	none	recording.scheme.society	0	0	0	0	0	0	0	7	0	3	10	9	4	0	1	6	2	0	0	8	5	0	0	0	0
0	0	invertebrate	less.than.annual	recording.scheme.society	6	0	1	8	7	0	0	0	5	0	9	10	0	0	0	0	0	4	2	3	0	0	0	0	0
0	0			none	0	0	0	0	0	0	6	3	0	0	8	9	4	0	0	0	0	10	0	5	7	0	0	0	0
0	0	invertebrate	less.than.annual	other	2	0	6	0	5	0	0	0	9	0	8	10	0	0	0	7	1	3	0	4	0	0	0	0	0
0	0	invertebrate	less.than.annual	recording.scheme.society	0	4	2	9	0	5	0	6	7	1	8	10	0	0	3	0	0	0	0	0	0	0	0	0	0
0	0			none	0	4	7	8	0	0	5	0	9	0	0	10	0	0	6	0	0	0	2	0	3	1	0	0	0
0	0	invertebrate	less.than.annual	recording.scheme.society	0	0	3	9	0	0	0	0	0	0	2	0	0	0	0	10	5	0	8	0	1	7	0	4	6
0	0			none	10	0	0	0	7	8	0	0	9	0	0	0	0	0	4	5	2	0	0	1	3	0	6	0	0
0	0			none	0	0	6	10	0	0	0	3	5	0	1	2	0	0	0	9	7	0	0	8	4	0	0	0	0
0	0			none	0	0	2	4	0	6	0	7	0	0	10	0	0	0	0	0	5	0	8	3	0	9	0	0	0
0	0	all		governmental.organisation	6	7	3	0	9	0	1	0	0	0	4	2	0	10	5	0	0	0	0	0	0	0	8	0	0
0	0	plant	less.than.annual	recording.scheme.society	8	0	10	0	6	5	0	3	4	0	0	9	0	0	7	1	0	0	2	0	0	0	0	0	0
0	0	all		governmental.organisation	6	0	0	0	4	0	2	0	3	8	0	0	5	7	9	0	0	0	0	0	0	10	0	1	0
0	0	all		non.governmental.organisation	5	4	1	9	0	0	0	0	0	8	10	6	0	0	0	0	7	3	0	0	0	0	0	0	2
0	0	plant	less.than.annual	recording.scheme.society	6	0	0	0	0	0	9	2	8	0	0	4	3	5	7	0	0	1	0	10	0	0	0	0	0
0	0	vertebrate	annual	other	0	0	7	0	0	0	0	5	8	0	0	10	0	6	0	0	9	4	0	3	0	2	0	0	0
0	0	all		governmental.organisation	3	0	10	6	4	0	0	0	0	0	0	7	0	0	0	0	5	0	0	9	0	0	0	8	0
0	0	all		non.governmental.organisation	7	6	0	2	10	0	0	0	1	0	8	5	0	3	0	0	4	9	0	0	0	0	0	0	0
0	0	all		governmental.organisation	7	0	0	3	0	5	4	6	2	0	9	8	0	0	0	0	1	0	0	10	0	0	0	0	0
0	0	all		non.governmental.organisation	0	7	0	0	0	0	6	0	10	2	9	8	3	0	4	0	0	5	0	0	1	0	0	0	0
0	0	all		governmental.organisation	0	5	0	0	0	0	0	0	4	7	8	1	2	6	0	0	0	0	0	9	0	3	0	10	0
0	0	all		governmental.organisation	10	0	5	0	0	1	0	0	0	0	7	8	0	9	0	3	0	2	0	6	4	0	0	0	0
0	0	all		non.governmental.organisation	9	0	5	0	10	0	8	0	7	0	0	4	0	2	0	0	0	1	0	6	3	0	0	0	0
0	0			recording.scheme.society	0	0	9	0	0	8	0	0	2	7	5	0	1	0	0	4	0	0	0	10	0	0	0	6	3
0	0	invertebrate	none	recording.scheme.society	9	5	7	3	0	0	8	0	4	0	0	6	2	0	0	0	0	1	0	10	0	0	0	0	0
0	0	invertebrate	none	recording.scheme.society	0	0	0	0	6	0	0	4	10	8	0	0	9	3	0	0	5	0	0	7	0	0	0	0	0
0	0	invertebrate	none	recording.scheme.society	0	0	6	0	10	0	7	2	0	0	1	4	0	5	0	0	3	0	0	0	0	9	8	0	0
0	0	invertebrate	less.than.annual	recording.scheme.society	0	0	10	0	3	0	1	0	4	0	8	0	0	0	0	0	0	0	0	2	6	7	9	0	5
1	1	invertebrate	none	recording.scheme.society	2	0	0	5	0	4	0	0	0	0	8	6	10	9	3	0	0	1	0	0	0	7	0	0	0
0	0			other	0	0	10	7	0	6	0	3	0	0	9	5	0	4	0	2	1	0	0	8	0	0	0	0	0
0	0	all		non.governmental.organisation	0	0	2	0	0	0	1	6	0	0	7	4	0	10	0	0	9	3	0	0	8	0	0	5	0
1	1	invertebrate	none	recording.scheme.society	5	0	10	8	0	0	4	0	7	1	0	9	0	2	0	6	0	0	3	0	0	0	0	0	0
1	1	vertebrate	annual	non.governmental.organisation	10	0	7	0	5	2	0	0	0	0	8	0	3	9	0	6	4	1	0	0	0	0	0	0	0
0	0	all		governmental.organisation	1	0	0	0	0	0	0	4	0	8	3	0	5	2	7	0	0	0	0	0	9	6	0	10	0
1	0	invertebrate	some	non.governmental.organisation	10	7	0	0	0	0	5	0	4	9	0	0	8	2	0	0	1	0	0	3	6	0	0	0	0
1	0	invertebrate	none	recording.scheme.society	9	0	0	3	1	0	0	0	8	10	0	6	0	4	0	0	0	2	0	7	5	0	0	0	0
0	0	invertebrate	less.than.annual	recording.scheme.society	0	0	1	0	9	4	0	6	0	0	10	8	0	0	0	0	0	3	2	5	0	0	0	0	7
1	1	all		other	7	0	3	0	0	0	0	0	4	8	0	1	10	0	9	0	0	6	0	5	0	0	0	0	2
0	0	invertebrate	none	recording.scheme.society	0	0	4	7	0	0	0	0	6	0	8	10	0	0	0	0	5	0	0	9	0	0	0	0	0
0	0	invertebrate	some	recording.scheme.society	5	10	1	0	0	0	0	0	0	4	2	0	0	0	0	0	7	0	0	6	9	3	0	0	8
0	0	invertebrate	less.than.annual	recording.scheme.society	10	0	0	0	0	0	6	9	0	7	3	4	2	0	5	0	0	1	0	0	8	0	0	0	0
0	0	all		governmental.organisation	4	0	9	7	0	0	3	1	0	0	8	10	0	0	0	0	6	5	0	0	0	0	0	0	2
0	0	vertebrate	annual	other	0	0	1	0	0	0	2	0	0	0	3	10	0	0	0	0	6	9	5	8	4	0	7	0	0
0	0	vertebrate	annual	recording.scheme.society	0	0	4	7	2	0	0	0	0	0	8	3	6	0	5	0	0	0	0	0	10	1	0	9	0
0	0	plant	less.than.annual	recording.scheme.society	9	0	5	0	0	0	0	0	0	0	3	4	0	1	10	0	0	7	0	0	8	6	2	0	0
0	0	all		non.governmental.organisation	5	0	3	0	7	0	0	0	10	0	8	9	0	0	0	4	0	0	0	1	0	6	0	0	2
0	0	invertebrate	less.than.annual	recording.scheme.society	0	0	4	0	2	10	0	7	8	0	9	0	0	5	3	0	6	0	0	0	1	0	0	0	0
0	0	vertebrate	annual	recording.scheme.society	0	0	1	3	2	0	0	6	0	0	10	9	0	0	0	0	7	5	0	4	8	0	0	0	0
0	0	all		governmental.organisation	9	0	0	0	0	0	10	0	6	0	4	2	7	5	8	0	0	0	0	3	1	0	0	0	0
0	0	all		recording.scheme.society	7	0	0	0	0	6	0	4	9	3	0	0	0	10	0	0	0	2	0	8	1	0	0	5	0
0	0	invertebrate	less.than.annual	recording.scheme.society	9	8	0	0	5	6	0	0	0	0	0	7	0	1	10	0	4	0	0	3	2	0	0	0	0
0	0	all		governmental.organisation	6	9	8	0	5	2	0	0	0	0	0	7	0	4	10	0	0	0	0	0	3	1	0	0	0
0	0			none	0	0	6	1	0	0	3	0	10	0	9	7	0	8	0	0	0	2	4	5	0	0	0	0	0
0	0	all		governmental.organisation	5	3	0	0	9	10	0	6	0	0	2	1	8	0	0	0	0	4	0	0	0	0	0	0	7
0	0	all		governmental.organisation	0	0	0	3	0	0	2	1	5	0	6	7	0	0	0	9	0	4	0	10	0	0	0	8	0
1	1	invertebrate	none	governmental.organisation	0	1	10	0	0	0	0	3	6	0	7	0	9	0	0	0	4	0	0	2	0	0	0	5	8
0	0			none	8	0	0	2	5	4	0	0	9	0	0	3	1	0	0	6	0	0	0	0	0	7	0	0	10
0	0	all		governmental.organisation	10	0	7	0	3	4	0	8	0	0	0	6	0	5	0	0	1	9	0	0	0	0	0	2	0
0	0	all		governmental.organisation	2	0	10	4	7	0	1	0	0	0	0	0	0	5	0	0	6	0	9	0	3	8	0	0	0
0	0	all		other	0	0	8	4	5	0	0	0	7	0	10	9	1	3	0	0	2	0	6	0	0	0	0	0	0
0	0	invertebrate	annual	recording.scheme.society	0	0	0	0	0	2	0	3	0	0	10	9	6	7	0	0	5	4	0	8	0	0	0	0	0
0	0	all		governmental.organisation	8	7	0	0	10	0	0	4	2	0	0	0	0	6	9	0	5	0	0	1	3	0	0	0	0
0	0	invertebrate	annual	recording.scheme.society	9	2	0	0	0	3	0	0	6	0	8	4	0	0	0	7	5	0	0	10	0	0	0	1	0
0	0	all		governmental.organisation	4	3	9	0	0	0	0	0	10	0	0	8	1	2	6	0	5	0	0	0	7	0	0	0	0
1	0	all		non.governmental.organisation	0	0	9	0	7	0	0	0	5	0	10	8	1	2	0	0	3	4	0	6	0	0	0	0	0
0	0	invertebrate	less.than.annual	recording.scheme.society	0	0	9	0	0	0	0	0	0	0	6	8	0	3	0	7	0	4	0	10	2	0	5	0	0
1	0	invertebrate	less.than.annual	recording.scheme.society	1	0	10	0	0	2	0	7	0	5	9	8	0	0	0	3	0	0	0	4	0	0	0	0	6
0	0	invertebrate	less.than.annual	non.governmental.organisation	0	0	4	5	8	6	0	0	0	0	9	3	0	0	0	2	1	10	0	0	0	0	0	0	7
0	0	all		governmental.organisation	0	0	10	0	0	6	0	0	3	0	0	8	0	0	0	9	0	0	0	0	4	5	0	0	7
1	1	invertebrate	none	recording.scheme.society	0	0	7	10	0	9	0	3	8	0	0	6	2	4	0	0	5	0	0	0	1	0	0	0	0
0	0			none	5	0	0	0	0	4	8	2	0	0	6	9	0	0	0	0	3	0	0	10	7	0	0	0	1
0	0	all		governmental.organisation	0	5	0	0	0	0	0	0	6	0	10	8	0	0	4	0	0	0	0	9	1	3	7	0	2
0	0	invertebrate	less.than.annual	recording.scheme.society	0	4	8	0	0	5	0	0	0	3	0	9	6	7	0	0	1	0	0	10	0	2	0	0	0
0	0	invertebrate	less.than.annual	recording.scheme.society	0	0	9	0	0	1	0	0	6	0	7	8	4	3	0	5	0	0	2	10	0	0	0	0	0
0	0			other	0	4	8	6	0	1	0	0	10	0	9	7	0	0	0	0	3	0	0	0	2	0	0	5	0
1	0	all		governmental.organisation	3	0	0	0	5	0	0	0	0	0	1	0	7	10	4	0	2	9	0	0	0	6	0	0	8
1	1	invertebrate	less.than.annual	recording.scheme.society	0	0	5	0	0	0	0	0	6	10	8	2	4	9	0	0	0	1	0	7	3	0	0	0	0
1	0	all		non.governmental.organisation	10	0	4	7	3	1	0	0	8	0	5	9	0	2	0	0	0	0	0	0	0	6	0	0	0
0	0	all		governmental.organisation	9	0	0	0	0	0	0	2	0	0	7	0	6	3	8	0	0	0	4	5	0	1	10	0	0
0	0	all		governmental.organisation	0	0	10	2	0	0	6	8	3	0	7	5	0	0	0	0	0	9	0	4	0	0	0	1	0
0	0	all		non.governmental.organisation	9	0	0	0	0	8	0	0	7	0	5	4	0	0	0	3	2	10	0	0	0	0	0	0	6
1	1	invertebrate	less.than.annual	recording.scheme.society	0	0	10	0	0	0	0	7	0	0	0	9	8	0	0	0	0	0	0	6	0	0	0	0	0
0	0	invertebrate	none	recording.scheme.society	6	0	3	8	1	0	0	0	9	5	2	10	0	4	0	0	0	0	0	0	0	7	0	0	0
0	0	all		governmental.organisation	6	0	0	0	0	0	0	2	0	10	7	8	1	0	0	0	0	5	0	9	4	3	0	0	0
0	0			none	7	0	0	8	3	0	0	0	10	0	9	0	6	5	0	0	0	0	0	1	0	4	0	2	0
0	0	all		governmental.organisation	0	0	9	0	0	0	0	4	6	0	10	8	1	3	0	0	2	0	0	0	0	0	7	0	5
1	1	invertebrate	less.than.annual	recording.scheme.society	0	0	0	0	10	6	0	7	2	0	8	9	0	0	0	3	4	0	0	1	0	0	0	5	0
1	1	all		other	0	0	10	0	0	0	0	2	0	1	8	9	5	6	0	0	0	0	4	7	3	0	0	0	0
1	1	invertebrate	none	recording.scheme.society	0	2	6	0	0	9	8	0	10	0	5	4	0	0	0	3	0	1	0	0	7	0	0	0	0
0	0	all		non.governmental.organisation	0	0	0	0	0	0	0	0	9	6	0	8	5	4	0	0	0	7	3	10	0	2	0	0	0
0	0	invertebrate	annual	governmental.organisation	8	2	0	1	0	0	7	0	9	0	10	0	0	5	0	0	0	0	0	6	3	0	0	4	0
1	1	all		governmental.organisation	0	0	0	0	0	0	0	10	0	7	0	0	4	2	8	0	5	9	0	0	3	0	0	6	1
1	1	invertebrate	none	recording.scheme.society	6	9	3	7	10	0	2	0	4	0	0	1	0	0	0	5	0	0	0	8	0	0	0	0	0
